# Supplementary material for: Repeated administration of the NSAID meloxicam alters the plasma and urine lipidome
Source: Sci Rep. 2019 Mar 13;9:4303. doi: 10.1038/s41598-019-40686-4 (PMC6416286; doi:10.1038/s41598-019-40686-4)
Supplement: Supplementary file 1 — Table S1 [file 41598_2019_40686_MOESM1_ESM.xlsx]

## Sheet: Sheet1
Supplementary Material - Repeated administration of the NSAID meloxicam alters the plasma and urine lipidome
Sol M. Rivera-Velez1, Liam E. Broughton-Neiswanger1, Martin Suarez2, Pablo Piñeyro3, Jinna Navas1, Sandy Chen2, Julianne Hwang1 & Nicolas F. Villarino1,*
1 Program in Individualized Medicine, Department of Veterinary Clinical Sciences, College of Veterinary Medicine, Washington State University, Pullman 99164, WA, United States.
2 Department of Veterinary Clinical Sciences, College of Veterinary Medicine, Washington State University, Pullman 99164, WA, United States.
3 Veterinary Diagnostic Laboratory, College of Veterinary Medicine, Iowa State University, Ames 1134, IA, United States.
* nicolas.villarino@wsu.edu
Supplementary Table 1

## Sheet: Table S1
Table 1. Lipids identified in feline plasma and urine samples. The compounds are grouped by lipid categories.
No.	Annotation	Species	m/z	InChI Key	Subclass	Lipid category
1	Acylcarnitine C16:0	[M+H]+	400.342	XOMRRQXKHMYMOC-OAQYLSRUSA-N	Fatty acyl carnitines	Fatty acyls
2	Acylcarnitine C18:0	[M+H]+	428.374	FNPHNLNTJNMAEE-UHFFFAOYSA-N	Fatty acyl carnitines
3	Acylcarnitine C18:1	[M+H]+	426.358	HITOYGLMAFIRNI-YSESTWPTSA-N	Fatty acyl carnitines
4	CE (16:1)	[M+NH4]+_[M+Na]+	640.6020_645.5555	HODJWNWCVNUPAQ-FSAOOAOSSA-N	Steryl esters	Sterol lipids
5	CE (18:1)	[M+NH4]+_[M+Na]+	668.6354_673.5908	RJECHNNFRHZQKU-RMUVNZEASA-N	Steryl esters
6	CE (18:2)	[M+Na]+_[M+K]+_[M+H]+_[M+NH4]+	687.5493_671.5756_666.6194_649.5921	NAACPBBQTFFYQB-LJAITQKLSA-N	Steryl esters
7	CE (18:3)	[M+NH4]+_[M+Na]+	664.6007_669.5583	FYMCIBHUFSIWCE-WVXFKAQASA-N	Steryl esters
8	CE (20:3)	[M+Na]+	697.587	MLPRJPSMAFZPLA-PJSAOELNSA-N	Steryl esters
9	CE (20:4)	[M+NH4]+_[M+Na]+	690.6188_695.5738	IMXSFYNMSOULQS-BEDFLICRSA-N	Steryl esters
10	CE (20:5)	[M+Na]+	693.558	XZFUGMCJZFRBKF-JIKDAPOUSA-N	Steryl esters
11	CE (22:6)	[M+NH4]+_[M+Na]+	714.6174_719.5745	VOEVEGPMRIYYKC-HNJOWPRISA-N	Steryl esters
12	Cholesterol	[M-H2O+H]+	369.352	HVYWMOMLDIMFJA-DPAQBDIFSA-N	Cholesterol and derivatives
13	DG (36:3)	[M+NH4]+_[M+Na]+	636.5562_641.5126	BLZVZPYMHLXLHG-JOBMVARSSA-N	Diacylglycerols	Glycerolipids
14	DG (36:4)	[M+NH4]+_[M+Na]+	639.4994_634.5359	MQGBAQLIFKSMEM-ZHARMHCNSA-N	Diacylglycerols
15	DG (38:5)	[M+NH4]+	660.555	GRGDLDNREYVILP-CNWVQWJYSA-N	Diacylglycerols
16	DG (38:6)	[M+NH4]+	658.54	YDVDXUYJFQLPEG-CTHJWPIASA-N	Diacylglycerols
17	TG (42:2)	[M+NH4]+_[M+Na]+	736.6443_741.6004	IDWYMMYRNPSLDA-NNBKTNTFSA-N	Triacylglycerols
18	TG (42:3)	[M+NH4]+_[M+Na]+	734.6301_739.5873	JNMDCUOOYCRSIP-WLFVLELZSA-N	Triacylglycerols
19	TG (44:2)	[M+NH4]+_[M+Na]+	764.6713_769.6306	LJXSUVSRRMQRRA-WHTYERKGSA-N	Triacylglycerols
20	TG (46:0)	[M+NH4]+	796.738	JWVXCFSNEOMSHH-UHFFFAOYSA-N	Triacylglycerols
21	TG (46:1)	[M+NH4]+	794.722	RSDIQTNCDWUNDP-VHXPQNKSSA-N	Triacylglycerols
22	TG (46:2)	[M+NH4]+_[M+Na]+	792.7072_797.6633	XUEMVUXNOCIHLG-MOFPORNTSA-N	Triacylglycerols
23	TG (46:3)	[M+NH4]+_[M+Na]+	795.6461_790.6929	YCZHBUHPOJGNKX-YLZDBGKXSA-N	Triacylglycerols
24	TG (46:4) A	[M+NH4]+	788.674	QCZQFGBWINSNLX-ABMSJQPUSA-N	Triacylglycerols
25	TG (48:1)	[M+NH4]+_[M+Na]+	822.7549_827.7110	FEKLSEFRUGWUOS-DLOIZKPKSA-N	Triacylglycerols
26	TG (48:2)	[M+NH4]+_[M+Na]+	820.7384_825.6954	RUOVJPPUXXFZPC-YZEIBMOJSA-N	Triacylglycerols
27	TG (48:3)	[M+NH4]+_[M+Na]+	818.7241_823.6815	SKGWNZXOCSYJQL-BUTYCLJRSA-N	Triacylglycerols
28	TG (48:4)	[M+NH4]+	816.706	GRAMQDDTGXQCSO-ZJPFCMILSA-N	Triacylglycerols
29	TG (49:0)	[M+NH4]+	838.785	TTWJTJMWHOYBPQ-ANFMRNGASA-N	Triacylglycerols
30	TG (49:1)	[M+NH4]+_[M+Na]+	836.7704_841.7263	VYYGQDOPVVYUKW-UKFBYESTSA-N	Triacylglycerols
31	TG (49:2)	[M+NH4]+_[M+Na]+	834.7543_839.7102	QZYSUBAQYSVFNX-PSMULLBHSA-N	Triacylglycerols
32	TG (49:3)	[M+NH4]+	832.741	DIGMYZZFQSIQBD-PNLKURBTSA-N	Triacylglycerols
33	TG (50:0)	[M+NH4]+	852.802	MARPCPMDFOPPJX-UHFFFAOYSA-N	Triacylglycerols
34	TG (50:1)	[M+NH4]+_[M+Na]+	855.7477_850.7858	YHMDGPZOSGBQRH-YYSBDVFPSA-N	Triacylglycerols
35	TG (50:2)	[M+NH4]+_[M+Na]+	848.7712_853.7272	QEZWFCZNHWUARW-XQCAQTCHSA-N	Triacylglycerols
36	TG (50:3)	[M+NH4]+_[M+Na]+_[M+K]+	867.685_851.7104_846.7551	UFHNZOACKFBCOM-YXKNDSBASA-N	Triacylglycerols
37	TG (50:4)	[M+NH4]+_[M+Na]+	844.7396_849.6956	PVMBAGXWHHZKFP-JMPJWMFJSA-N	Triacylglycerols
38	TG (50:5)	[M+NH4]+	842.725	AFTBPUXZTDLRSP-UDQIKIEDSA-N	Triacylglycerols
39	TG (51:1)	[M+NH4]+	864.802	OZAXLAGNPZMZAD-BOEMPQCLSA-N	Triacylglycerols
40	TG (51:2)	[M+NH4]+_[M+Na]+	862.7866_867.7429	NSNSZGBCOIKUBU-SZOKBDNISA-N	Triacylglycerols
41	TG (51:3)	[M+NH4]+_[M+Na]+	860.7704_865.7267	ISSGPXMQOMAFMJ-DMGKHJLRSA-N	Triacylglycerols
42	TG (51:4)	[M+NH4]+_[M+Na]+	858.7554_863.7110	IIRQXNVLAXQEKB-KBEZCZBDSA-N	Triacylglycerols
43	TG (52:1)	[M+NH4]+_[M+Na]+_[M+K]+	899.7484_878.817_883.7759	NPCZZYKITFKRQZ-RFBIWTDZSA-N	Triacylglycerols
44	TG (52:2)	[M+NH4]+_[M+Na]+_[M+K]+	881.7584_876.8021_897.7215	TXMWKTABZBAJCW-QLHBUVOUSA-N	Triacylglycerols
45	TG (52:3)	[M+NH4]+_[M+Na]+	874.7886_879.7439	DQXQIWIQYYEGLG-MMWLGPPDSA-N	Triacylglycerols
46	TG (52:4)	[M+NH4]+_[M+Na]+_[M+K]+	893.7008_877.7263_872.7701	WHSWXEYWNPTUPW-HNJDVRDNSA-N	Triacylglycerols
47	TG (52:5)	[M+NH4]+_[M+Na]+	870.7548_875.7104	CQZAAIKPSLHIBC-KDJOUNIJSA-N	Triacylglycerols
48	TG (52:6)	[M+NH4]+_[M+Na]+	873.6958_868.7382	SSOSFUDNINFYLJ-KIYGNKBKSA-N	Triacylglycerols
49	TG (53:1)	[M+NH4]+_[M+Na]+	892.8323_897.7930	WWJIBIGWKGFVAQ-JNSYTQKUSA-N	Triacylglycerols
50	TG (53:2)	[M+NH4]+_[M+Na]+	890.8157_895.7794	RSINITWKVQRWSZ-RFVLVDBCSA-N	Triacylglycerols
51	TG (53:3)	[M+NH4]+_[M+Na]+	888.8026_893.7584	ZNQBEJJYVJSZLM-LEDQTTRKSA-N	Triacylglycerols
52	TG (53:4)	[M+NH4]+_[M+Na]+	891.7435_886.7859	BMSDHYZLQWTKSQ-LSJAAEOESA-N	Triacylglycerols
53	TG (53:5)	[M+NH4]+_[M+Na]+	884.7693_889.7253	QHYAATSKYBYSLG-BXDFBOBBSA-N	Triacylglycerols
54	TG (54:1)	[M+NH4]+_[M+Na]+	906.8489_911.8059	YFFIQXNTTVSKJC-NZEOUKRFSA-N	Triacylglycerols
55	TG (54:2)	[M+NH4]+_[M+Na]+_[M+K]+	925.7624_909.7903_904.8338	WUUWGORPQFKFQN-XDVOZUNOSA-N	Triacylglycerols
56	TG (54:3)	[M+NH4]+_[M+Na]+	902.8196_907.7762	PHYFQTYBJUILEZ-IUPFWZBJSA-N	Triacylglycerols
57	TG (54:4)	[M+NH4]+_[M+Na]+	905.7592_900.803	BRLGHZXETDWABO-NOFIOOQLSA-N	Triacylglycerols
58	TG (54:5) A	[M+NH4]+_[M+Na]+	898.7863_903.7429	OEJXMJPFOHYSIU-GRLFFVHSSA-N	Triacylglycerols
59	TG (54:5) B	[M+NH4]+_[M+Na]+	898.7866_903.7427	OEJXMJPFOHYSIU-GRLFFVHSSA-N	Triacylglycerols
60	TG (54:6) A	[M+NH4]+_[M+Na]+	896.7707_901.7267	CDNDFDKFZBPPFW-AXJGXPKFSA-N	Triacylglycerols
61	TG (54:6) B	[M+NH4]+_[M+Na]+	896.7701_901.7264	HBOQXIRUPVQLKX-BBWANDEASA-N	Triacylglycerols
62	TG (56:1)	[M+NH4]+_[M+Na]+	934.8797_939.8382	OCYFAHIHWCVZKS-FHSLLVMSSA-N	Triacylglycerols
63	TG (56:2)	[M+NH4]+_[M+Na]+	937.8242_932.8665	PDEQUPGHMOMBFC-FYEHETCMSA-N	Triacylglycerols
64	TG (56:3)	[M+NH4]+	930.849	QXMHHXQBBKDSSL-BAQZNRHJSA-N	Triacylglycerols
65	TG (56:4)	[M+NH4]+	928.835	YONCDTJKIZDSKQ-IYASBODOSA-N	Triacylglycerols
66	TG (56:6)	[M+NH4]+_[M+Na]+	929.7587_924.8024	ZTNDRFCABXFVMY-WJTCTALZSA-N	Triacylglycerols
67	TG (56:7)	[M+NH4]+_[M+Na]+	922.7852_927.7421	DODZUDCYRVWEOJ-GKZBLMSTSA-N	Triacylglycerols
68	TG (56:8)	[M+NH4]+	920.77	UBGUHMDKBGQUND-VPFWBQFRSA-N	Triacylglycerols
69	TG (58:1)	[M+NH4]+	962.911	OWZMHFAFGQCCNI-FBXRAONGSA-N	Triacylglycerols
70	TG (58:10)	[M+NH4]+_[M+Na]+	944.7704_949.7316	GXWBCAVCOMAOHT-VMCJOIRWSA-N	Triacylglycerols
71	TG (58:2)	[M+NH4]+	960.883	NFQQJRGJJVQGAV-MEADVOAOSA-N?	Triacylglycerols
72	TG (58:3)	[M+NH4]+	958.881	RFMSTHTUAZETPD-JJPHLYBUSA-N	Triacylglycerols
73	TG (58:4) A	[M+NH4]+	956.864	CCKRHDUCFMOBKX-AAINFQTBSA-N	Triacylglycerols
74	TG (58:6)	[M+NH4]+	952.832	GSNFRUMSEHHPSY-LCXCSEBNSA-N	Triacylglycerols
75	TG (58:8)	[M+NH4]+	948.801	KWIGMCRWEINBIR-HUPVKWKYSA-N	Triacylglycerols
76	TG (58:9)	[M+NH4]+	946.787	RVXFSLZMZOFGEQ-SWIIBWKZSA-N	Triacylglycerols
77	TG (60:2)	[M+NH4]+	988.928	QPNVLDQSHXVPMG-JMYPUKFOSA-N	Triacylglycerols
78	TG(16:1/16:1/18:2)	[M+NH4]+	844.74	PVMBAGXWHHZKFP-JMPJWMFJSA-N	Triacylglycerols
79	TG(16:0/18:2/18:3)	[M+NH4]+	870.754	PWAOXOJAJJJACV-OZKNWNTQSA-N	Triacylglycerols
80	LPC (14:0)	[M+H]+	468.309	VXUOFDJKYGDUJI-OAQYLSRUSA-N	Glycerophosphocholines	Glycerophospholipids
81	LPC (15:0)	[M+H]+	482.324	RJZVWDTYEWCUAR-JOCHJYFZSA-N	Glycerophosphocholines
82	LPC (16:0)	[M+H]+_[M+Na]+	496.3404_518.3217	ASWBNKHCZGQVJV-HSZRJFAPSA-N	Glycerophosphocholines
83	LPC (16:1)	[M+H]+	494.324	LFUDDCMNKWEORN-ZXEGGCGDSA-N	Glycerophosphocholines
84	LPC (17:1)	[M+H]+	508.34	LPMGFNAQZPADDZ-FJIRUFBNSA-N	Glycerophosphocholines
85	LPC (18:0)	[M+H]+_[M+Na]+	524.3718_546.3534	IHNKQIMGVNPMTC-RUZDIDTESA-N	Glycerophosphocholines
86	LPC (18:1)	[M+H]+_[M+Na]+	522.3560_544.3373	YAMUFBLWGFFICM-PTGWMXDISA-N	Glycerophosphocholines
87	LPC (18:2)	[M+H]+_[M+Na]+	520.3404_542.3217	SPJFYYJXNPEZDW-FTJOPAKQSA-N	Glycerophosphocholines
88	LPC (18:3)	[M+H]+	518.325	WKQNRCYKYCKESD-YVHLTTHBSA-N	Glycerophosphocholines
89	LPC (20:0)	[M+H]+	552.403	UATOAILWGVYRQS-HHHXNRCGSA-N	Glycerophosphocholines
90	LPC (20:1)	[M+H]+	550.387	GJTDRNFWIDPARY-GTPZACKGSA-N	Glycerophosphocholines
91	LPC (20:2)	[M+H]+	548.371	YYQVCMMXPIJVHY-ZOIJLGJPSA-N	Glycerophosphocholines
92	LPC (20:3)	[M+H]+	546.356	BBNHCUBQEQJHIG-FZZJNMCHSA-N	Glycerophosphocholines
93	LPC (20:4)	[M+H]+	544.34	GOMVPVRDBLLHQC-VEJNOCSESA-N	Glycerophosphocholines
94	LPC (22:4)	[M+H]+	572.372	ZOJBSSVHFSBHMP-JJJSWPRASA-N	Glycerophosphocholines
95	LPC (22:5)	[M+H]+	570.355	YBUXFQUGNPBZPS-YNBHEIDWSA-N	Glycerophosphocholines
96	LPC (22:6)	[M+H]+	568.341	LSOWKZULVQWMLY-APPDJCNMSA-N	Glycerophosphocholines
97	LPC (o-16:0)	[M+H]+	482.368	VLBPIWYTPAXCFJ-DEOSSOPVSA-N	Glycerophosphocholines
98	LPC (p-18:0)	[M+H]+	508.376	WBOMIOWRFSPZMC-AYICAFKVSA-N	Glycerophosphocholines
99	PC (16:0/9:0(CHO))	[M+H]+	650.439	PPTNNIINSOQWCE-WJOKGBTCSA-N	Glycerophosphocholines
100	PC (31:0)	[M+H]+	720.559	NPGWXTIWUUFYAB-DIPNUNPCSA-N	Glycerophosphocholines
101	PC (32:0)	[M+H]+_[M+Na]+	734.5704_756.5571	KILNVBDSWZSGLL-KXQOOQHDSA-N	Glycerophosphocholines
102	PC (32:1)	[M+H]+_[M+Na]+	732.5538_754.5388	QIBZFHLFHCIUOT-NPBIGWJUSA-N	Glycerophosphocholines
103	PC (32:2)	[M+H]+	730.538	GPWHCUUIQMGELX-VHQDNGOZSA-N	Glycerophosphocholines
104	PC (32:3)	[M+H]+_[M+Na]+	706.5555_728.5311	UXEFXNOSLOCOLX-ZCHSEWAGSA-N	Glycerophosphocholines
105	PC (33:0)	[M+Na]+_[M+K]+	732.6053_748.5857	FHENRYRLCPXONH-LDLOPFEMSA-N	Glycerophosphocholines
106	PC (33:1)	[M+H]+	746.569	OFRWLQSOUIZELQ-VEAYGOGPSA-N?	Glycerophosphocholines
107	PC (33:2)	[M+H]+_[M+Na]+	744.5537_766.5428	SBNDHGBVMZMSNL-UESLNCBNSA-N	Glycerophosphocholines
108	PC (34:0)	[M+H]+_[M+Na]+	762.6016_784.5863	PZNPLUBHRSSFHT-RRHRGVEJSA-N	Glycerophosphocholines
109	PC (34:1)	[M+H]+_[M+Na]+	760.5851_782.5687	WTJKGGKOPKCXLL-VYOBOKEXSA-N	Glycerophosphocholines
110	PC (34:2)	[M+H]+_[M+Na]+	758.5701_780.5539	JLPULHDHAOZNQI-ZTIMHPMXSA-N	Glycerophosphocholines
111	PC (34:3)	[M+H]+_[M+Na]+	756.5533_778.5377	VKVSSDKCKXJFIM-AFYHZPHLSA-N	Glycerophosphocholines
112	PC (34:4)	[M+H]+	754.539	YWDDIWXKFJEMKF-JTZVLWBESA-N	Glycerophosphocholines
113	PC (35:1)	[M+H]+	774.6	MFHIZGSSDZJFKD-IYEJTHTFSA-N	Glycerophosphocholines
114	PC (35:2) B	[M+H]+	772.587	MJWAVUYQCBFFHQ-WESJWMGVSA-N	Glycerophosphocholines
115	PC (35:3)	[M+H]+	770.57	AYXGHIQPMDYMJC-AHMBLZLYSA-N	Glycerophosphocholines
116	PC (35:4) B	[M+H]+	768.553	OROZWUJCDDCYAU-IPUAOQJZSA-N	Glycerophosphocholines
117	PC (36:1)	[M+H]+_[M+Na]+	788.6164_810.5997	ATHVAWFAEPLPPQ-VRDBWYNSSA-N	Glycerophosphocholines
118	PC (36:2)	[M+H]+	786.602	SNKAWJBJQDLSFF-NVKMUCNASA-N	Glycerophosphocholines
119	PC (36:3) A	[M+H]+_[M+Na]+	784.5853_806.5673	BXRLDROZWDUSGM-ZRYFCQOPSA-N	Glycerophosphocholines
120	PC (36:3) B	[M+H]+	784.587	WZCLAXMADUBPSG-RIXBAXMTSA-N	Glycerophosphocholines
121	PC (36:4) A	[M+H]+_[M+Na]+	782.5703_804.5513	NKQPOVROGSWLTO-NVPMBMBWSA-N	Glycerophosphocholines
122	PC (36:4) B	[M+H]+_[M+Na]+	782.5697_804.5521	IIZPXYDJLKNOIY-JXPKJXOSSA-N	Glycerophosphocholines
123	PC (36:5) A	[M+H]+	780.554	SUZYROYNFNQALJ-MHEIZRSESA-N	Glycerophosphocholines
124	PC (36:5) B	[M+H]+	780.554	SUZYROYNFNQALJ-MHEIZRSESA-N	Glycerophosphocholines
125	PC (36:6)	[M+H]+	778.546	SPWBDEZMKCRQSX-NGPPOSSDSA-N	Glycerophosphocholines
126	PC (37:2)	[M+H]+	800.616	MCZUABDVGPPWPM-HJTCUGKVSA-N	Glycerophosphocholines
127	PC (37:3)	[M+H]+	798.599	OOYQEEUUQRMQKL-JUUDQZDJSA-N	Glycerophosphocholines
128	PC (37:4)	[M+H]+_[M+Na]+	796.5850_818.5734	QRPUCJXFPYFTMB-FBFLODOBSA-N	Glycerophosphocholines
129	PC (37:6)	[M+H]+	792.555	GEINPYKZLFHHIL-HEXXMCQTSA-N	Glycerophosphocholines
130	PC (38:2)	[M+H]+_[M+Na]+	814.6327_836.6141	KXXLFCAPKGRXBT-FMJYHZMHSA-N	Glycerophosphocholines
131	PC (38:3)	[M+H]+	812.617	KNNHXKQRTYEWCA-HYYWERRFSA-N	Glycerophosphocholines
132	PC (38:4) A	[M+H]+_[M+Na]+_[M+K]+	848.5673_810.602_832.5833	PSVRFUPOQYJOOZ-QNPWAGBNSA-N	Glycerophosphocholines
133	PC (38:5) A	[M+H]+_[M+Na]+	808.5849_830.5675	SUACBSWYGWBPFC-GPUJSUHJSA-N	Glycerophosphocholines
134	PC (38:5) B	[M+H]+	808.585	YLWBKBDNHWQEFU-YJXJLLHLSA-N	Glycerophosphocholines
135	PC (38:6) A	[M+H]+_[M+Na]+	806.5704_828.5533	PLZBTDKJYHXIEW-DZUXOTHRSA-N	Glycerophosphocholines
136	PC (38:6) B	[M+H]+	806.568	PLZBTDKJYHXIEW-DZUXOTHRSA-N	Glycerophosphocholines
137	PC (38:6) C	[M+H]+_[M+Na]+	806.5695_828.5520	PLZBTDKJYHXIEW-DZUXOTHRSA-N	Glycerophosphocholines
138	PC (40:4)	[M+H]+_[M+Na]+	838.6321_860.6147	FHUAYOMRHXZKHT-JUGJLYODSA-N	Glycerophosphocholines
139	PC (40:5) A	[M+H]+_[M+Na]+	836.6165_858.5974	IJTJDJOOHZVSAC-NDRUHXFFSA-N	Glycerophosphocholines
140	PC (40:5) B	[M+H]+_[M+Na]+	836.6149_858.5994	SFESOYFQZQJCOY-FXYWPAEZSA-N	Glycerophosphocholines
141	PC (40:6) A	[M+H]+	834.6	KZSXWBSDQDXESU-PPEVQBTRSA-N	Glycerophosphocholines
142	PC (40:6) B	[M+H]+_[M+Na]+	834.6009_856.5839	TYRTWVKQVGNGSZ-RGBTVBCDSA-N	Glycerophosphocholines
143	PC (40:7)	[M+H]+	832.585	BPUROMFCPFGBOT-ZEGPSQTJSA-N	Glycerophosphocholines
144	PC (40:8)	[M+H]+	830.569	SIMZOWLEIOYZJX-VRCXRDLJSA-N	Glycerophosphocholines
145	PC (42:5)	[M+H]+	864.647	APYSSUSAYQRESE-VZWUYPTESA-N	Glycerophosphocholines
146	PC (p-32:0)	[M+H]+	718.568	KEVGQWGZKKFGDC-MCBGMKGZSA-N	Glycerophosphocholines
147	PC (p-34:0)	[M+H]+	746.605	QCGUXAIDEOWPBV-SNKLRXETSA-N	Glycerophosphocholines
148	PC (p-34:1)	[M+H]+	744.59	MBRHHFWRXQYYAN-JEPFLRBFSA-N	Glycerophosphocholines
149	PC (p-34:1)	[M+H]+	744.586	KMNVIRCHUMQGHD-RCINKDPXSA-N	Glycerophosphocholines
150	PC (p-34:2)	[M+H]+	742.574	QEWRXEALGMKRGP-MZWPLUPDSA-N	Glycerophosphocholines
151	PC (p-36:2)	[M+H]+	770.603	DIHWZUCEXWUHOD-IIVNATNGSA-N	Glycerophosphocholines
152	PC (p-36:3)	[M+H]+_[M+Na]+	768.5898_790.5739	PYVYDRMXPDZRIS-FINMKEMFSA-N	Glycerophosphocholines
153	PC (p-36:4)	[M+H]+	766.574	RWVKPDIHPPTVRQ-HWGQMOSASA-N	Glycerophosphocholines
154	PC (p-38:2)	[M+H]+	798.634	VXNFJZDUQIFCMO-WCXGAVHKSA-N	Glycerophosphocholines
155	PC (p-38:3)	[M+H]+_[M+Na]+	796.6205_818.6053	GWBOVQHRCURSPU-QMFAPAEZSA-N	Glycerophosphocholines
156	PC (p-38:5)	[M+H]+	792.59	FAKYQMLQEAQOLK-LHZZQLRFSA-N	Glycerophosphocholines
157	PC (p-40:3)	[M+H]+	824.653	RDNHPNJCALITSY-MBZSPAKGSA-N	Glycerophosphocholines
158	PC (p-40:5)	[M+NH4]+	820.615	KUHMJRMPHBRAMY-DDURNVNNSA-N	Glycerophosphocholines
159	PC (p-40:6)	[M+H]+	818.601	XUVCLJCZWPTAIO-OAKHYACESA-N	Glycerophosphocholines
160	PC (p-40:6)	[M+H]+	818.615	FMBYBTSZVHUJMV-DIVFMYBRSA-N	Glycerophosphocholines
161	PC (p-42:4)	[M+H]+	850.67	NLEDXBSUDVLSEN-UFFJXODHSA-N	Glycerophosphocholines
162	PC (p-42:5)	[M+H]+	848.653	QZMFOSCFDWPISC-KQHSIIGPSA-N	Glycerophosphocholines
163	PE (34:2)	[M+H]+	716.536	HBZNVZIRJWODIB-NHCUFCNUSA-N	Glycerophosphoethanolamines
164	PE (38:4)	[M+H]+	768.562	ANRKEHNWXKCXDB-BHFWLYLHSA-N	Glycerophosphoethanolamines
165	PE (p-36:2)	[M+H]+	728.558	CFANDHZPOSNKNO-UDHSZFGOSA-N	Glycerophosphoethanolamines
166	PE (p-36:4)	[M+H]+	724.526	ADWDFBQPQIEGRZ-XBICFDGKSA-N	Glycerophosphoethanolamines
167	Ceramide (d18:1/23:0)	[M+H]_[M+H-H2O]+	636.6293_618.6194	NAJHAHQNQCNWOP-PUYNVXOJSA-N	Ceramides	Sphingolipids
168	Ceramide (d42:1)	[M+H]+	650.644	ZJVVOYPTFQEGPH-AUTSUKAISA-N	Ceramides
169	Gal-Gal-Cer(d18:1/16:0)	[M+H]+	862.624	HLIJNIKSBCIDGO-QKLMXXKVSA-N	Simple Glc* series
170	SM (d32:0)	[M+H]+	677.558	MJAFYELZQYPMQG-MPQUPPDSSA-N	Sphingomyelins
171	SM (d32:1)	[M+H]+	675.543	KYICBZWZQPCUMO-PSALXKTOSA-N	Sphingomyelins
172	SM (d33:1)	[M+H]+_[M+Na]+	689.5585_711.5413	LQINJRUGTUOHGS-YPDYIYJKSA-N	Sphingomyelins
173	SM (d34:0)	[M+H]+_[M+Na]+	705.5905_727.5724	QHZIGNLCLJPLCU-QPPIDDCLSA-N	Sphingomyelins
174	SM (d34:1)	[M+H]+	703.575	RWKUXQNLWDTSLO-GWQJGLRPSA-N	Sphingomyelins
175	SM (d34:2)	[M+H]+	701.559	YLWSJLLZUHSIEA-CKSUKHGVSA-N	Sphingomyelins
176	SM (d36:0)	[M+H]+	733.619	JCELSEVNSMXGKA-IOLBBIBUSA-N	Sphingomyelins
177	SM (d36:1)	[M+H]+	731.606	LKQLRGMMMAHREN-YJFXYUILSA-N	Sphingomyelins
178	SM (d36:2)	[M+H]+_[M+Na]+	729.5909_751.5709	NBEADXWAAWCCDG-QDDWGVBQSA-N	Sphingomyelins
179	SM (d37:1)	[M+H]+	745.621	HAFQHLHNPJDAGB-MAJDXUCPSA-N	Sphingomyelins
180	SM (d38:1)	[M+H]+_[M+Na]+	781.6187_759.6367	AADLTHQNYQJHQV-SVLGDMRNSA-N	Sphingomyelins
181	SM (d38:2)	[M+H]+	757.619	MDRFMTLYKHBJTF-NQYLGBTJSA-N	Sphingomyelins
182	SM (d39:1)	[M+H]+	773.652	YXSZOBWVQJIWNE-LUJNSPTCSA-N	Sphingomyelins
183	SM (d40:0)	[M+H]+	789.673	FONAXCRWZQFJHY-JCGOJSMZSA-N	Sphingomyelins
184	SM (d40:1)	[M+H]+	787.669	FJJANLYCZUNFSE-QVMKKYBKSA-N	Sphingomyelins
185	SM (d40:2) A	[M+H]+	785.65	FOULCGVQZYQEQM-DNXGLLHMSA-N	Sphingomyelins
186	SM (d40:2) B	[M+H]+_[M+Na]+	785.6516_807.6280	VBFKEZGCUWHGSK-ADSSWVSQSA-N	Sphingomyelins
187	SM (d41:1)	[M+H]+_[M+Na]+	801.6830_823.6664	SXZWBNWTCVLZJN-NMIJJABPSA-N	Sphingomyelins
188	SM (d41:2)	[M+H]+	799.668	JBDGKEXQKCCQFK-JWQIMADESA-N	Sphingomyelins
189	SM (d42:0)	[M+H]+	817.713	SMJLGESYPKPRNU-CRCOQUFZSA-N	Sphingomyelins
190	SM (d42:1)	[M+H]+	815.699	QEDPUVGSSDPBMD-XTAIVQBESA-N	Sphingomyelins
191	SM (d42:2) A	[M+H]+_[M+Na]+	813.6843_835.6660	DACOGJMBYLZYDH-GXJPFUDISA-N	Sphingomyelins
192	SM (d42:3)	[M+H]+	811.654	TXFLWJQVQCDUDZ-BRUGZULGSA-N	Sphingomyelins
193	SM (d43:1)	[M+H]+	829.715	LXMARZYBSFYVSY-KUQVZNNZSA-N	Sphingomyelins
194	SM (d43:2) A	[M+H]+	827.699	PBROMOQAZGFDHQ-GPQOMLTASA-N	Sphingomyelins
195	SM (d44:2)	[M+H]+	841.715	YXEXWUZHFGYOHJ-UOJCCMJYSA-N	Sphingomyelins
	A, B and C indicate molecules which are isomers.
	*Glc, Glycosphingolipids are ceramides with one or more sugar residues.
